# Supplementary material for: Purple Sulfur Bacteria Dominate Microbial Community in Brazilian Limestone Cave
Source: Microorganisms. 2019 Jan 23;7(2):29. doi: 10.3390/microorganisms7020029 (PMC6406701; doi:10.3390/microorganisms7020029)
Supplement: Supplementary file 1 [file microorganisms-07-00029-s001.zip]

Archive with 2 entries (2 files):
- microorganisms-408874-supplementary materials.pdf
- Table S1. Sop family genus.xlsx
