# Supplementary material for: Purple Sulfur Bacteria Dominate Microbial Community in Brazilian Limestone Cave
Source: Microorganisms. 2019 Jan 23;7(2):29. doi: 10.3390/microorganisms7020029 (PMC6406701; doi:10.3390/microorganisms7020029)
Supplement: Supplementary file 1 [file microorganisms-07-00029-s001.zip › Table S1. Sop family genus.xlsx]

## Sheet: Genus
	G (%)	R (%)	S (%)
Woeseiaceae_uc	12.3767	33.0433	5.6645
Chromatiaceae_uc	11.8302	29.2197	5.5615
Ectothiorhodospiraceae_uc	24.5657	20.3266	22.3545
Nitrococcus_f_uc	6.6256	8.8314	4.1444
Steroidobacter_f_uc	0.5816	1.5054	0.2074
FR670385_f_uc	2.7279	0.8803	2.7396
Rhodospirillaceae_uc	1.9499	0.777	1.8003
Nitrosococcus_f_uc	0.8998	0.4	0.8294
DQ823216_g	8.2409	0.271	10.4227
GQ495440_g	0.3972	0.1978	0.2623
DQ123671_f_uc	0.3424	0.1477	0.3131
Gemmatimonadaceae_uc	0.1712	0.1147	0.1263
Alysiosphaera_f_uc	0.2151	0.0918	0.1991
Bacillus	19.1077	0.0846	35.3272
EU881211_f_uc	0.1569	0.0702	0.1057
EU881211_g	0.1942	0.0602	0.0549
Coxiellaceae_uc	0.0208	0.0559	0.0055
JF776894_g	0.0812	0.0516	0.0124
Thiohalomonas_f_uc	0.0154	0.0487	0.0082
Thiohalomonas	0.0154	0.0444	0
CP015136_f_uc	0.0845	0.0416	0.0179
EF125403_g	0.0252	0.0401	0.0041
Streptomyces	0.0801	0.0287	0.0288
JX504409_g	0.0143	0.0272	0.0014
EF157132_f_uc	0.0406	0.0244	0.0343
Acetobacteraceae_uc	0.0395	0.0244	0.0357
EU374093_g	0.0384	0.0244	0.0096
AM997925_f_uc	0.0252	0.0229	0.0124
Thioalkalispiraceae_uc	0.011	0.0201	0.011
EF125410_g	0.0988	0.0172	0.033
EU700150_f_uc	0.3928	0.0158	0.4408
Streptomycetaceae_uc	0.0219	0.0158	0.0165
FM242303_f_uc	0.0121	0.0158	0.011
Thiobios_f_uc	0.0384	0.0143	0.0467
Bacillaceae_uc	1.1741	0.0129	2.1601
JF718667_f_uc	0.293	0.0115	0.2472
FN687455_f_uc	0.113	0.0115	0.0563
HQ864175_g	0.0307	0.0115	0.0055
EU335275_f_uc	0.4269	0.01	0.3337
Thioalkalivibrio	0.0307	0.01	0.0343
EU487971_f_uc	0.0132	0.01	0.0041
GU369933_f_uc	0.0077	0.01	0.0124
Nitrococcus	0.0011	0.01	0
Nitrospira	0.0691	0.0086	0.0261
Hyphomicrobiaceae_uc	0.056	0.0086	0.0645
Methyloceanibacter	0.0834	0.0072	0.033
KI932691_f_uc	0.0527	0.0072	0.0371
HQ190410_g	0.0252	0.0072	0.011
Parvibaculum_f_uc	0.0219	0.0072	0.0151
EU374093_f_uc	0.0198	0.0072	0.0069
AJ581585_g	0.0165	0.0072	0.011
GQ263235_f_uc	0.0143	0.0072	0.0055
HQ673956_f_uc	0.0296	0.0057	0.0137
Woeseia	0.0263	0.0057	0.0316
AF181991_f_uc	0.0208	0.0057	0.0357
CBTK_f_uc	0.0044	0.0057	0.0041
Nocardioidaceae_uc	0	0.0057	0
HM061812_g	0.0647	0.0043	0.0192
Saccharopolyspora	0.0285	0.0043	0.0069
Egibaceraceae_uc	0.0241	0.0043	0.0151
Pseudonocardiaceae_uc	0.0219	0.0043	0.0041
Planctomycetaceae_uc	0.0143	0.0043	0.0027
Gaiella	0.0143	0.0043	0
FJ479147_f_uc	0.0088	0.0043	0.0041
Amycolatopsis	0.0088	0.0043	0
HQ673956_g	0.0055	0.0043	0.0041
HQ645210_f_uc	0.0055	0.0043	0.0027
Acidiferrobacteraceae_uc	0.0044	0.0043	0.0041
FJ152692_f_uc	0.0011	0.0043	0.0014
Methylococcaceae_uc	0.0647	0.0029	0.0412
HQ190281_f_uc	0.0176	0.0029	0.0027
HQ645210_g	0.0143	0.0029	0.0027
Actinophytocola	0.0088	0.0029	0
Acidimicrobiaceae_uc	0.0044	0.0029	0
Virgibacillus	0.0033	0.0029	0.0014
Pseudolabrys	0.0011	0.0029	0.0027
Jiangellaceae_uc	0.0011	0.0029	0
Anaerobacillus	0.3259	0.0014	0.8349
Salinibacillus	0.1295	0.0014	0.2348
Bacillus_g27	0.0593	0.0014	0.0893
Steroidobacter	0.0505	0.0014	0.0247
FJ478678_f_uc	0.0362	0.0014	0.0261
FM253648_f_uc	0.0263	0.0014	0.0124
JF428923_g	0.0165	0.0014	0.0069
Acidobacteriaceae_uc	0.0154	0.0014	0.0124
Nitrospiraceae_uc	0.0154	0.0014	0.0082
GU455152_f_uc	0.0143	0.0014	0.0082
GQ263104_g	0.0143	0.0014	0.0069
Staphylococcus	0.0132	0.0014	0.0124
Arenicellaceae_uc	0.011	0.0014	0.0247
Iamiaceae_uc	0.011	0.0014	0.0027
GU444092_f_uc	0.0099	0.0014	0.0096
HM438142_g	0.0099	0.0014	0.0027
Methylohalomonas_f_uc	0.0066	0.0014	0.0384
JF266448_g	0.0066	0.0014	0.0014
FJ479568_g	0.0066	0.0014	0
Acetobacter	0.0055	0.0014	0.0014
Thermoleophilaceae_uc	0.0055	0.0014	0.0014
Micromonosporaceae_uc	0.0055	0.0014	0
DQ351802_g	0.0044	0.0014	0.0055
EF573277_f_uc	0.0044	0.0014	0.0041
EU861868_f_uc	0.0044	0.0014	0.0014
Methylobacteriaceae_uc	0.0033	0.0014	0.0055
FJ478799_g	0.0033	0.0014	0.0041
Rhodobacteraceae_uc	0.0033	0.0014	0.0041
EU491430_f_uc	0.0033	0.0014	0
GQ337221_f_uc	0.0033	0.0014	0
Paenibacillus	0.0022	0.0014	0.0041
Actinomarinaceae_uc	0.0022	0.0014	0.0014
Pseudomonas	0.0022	0.0014	0.0014
Oligoflexaceae_uc	0.0022	0.0014	0
Pseudomonadaceae_uc	0.0022	0.0014	0
FJ712598_f_uc	0.0011	0.0014	0.0069
Thermoanaerobaculum_f_uc	0.0011	0.0014	0.0041
Thermobaculum_f_uc	0.0011	0.0014	0.0041
Desulfovibrionaceae_uc	0.0011	0.0014	0.0014
EU589248_g	0.0011	0.0014	0.0014
Haliangium	0.0011	0.0014	0.0014
Thermocrispum	0.0011	0.0014	0.0014
AY921699_f_uc	0.0011	0.0014	0
Coxiella	0.0011	0.0014	0
Desulfobulbaceae_uc	0.0011	0.0014	0
EU289467_g	0.0011	0.0014	0
FR670385_g	0.0011	0.0014	0
Gemmata_f_uc	0.0011	0.0014	0
Marinobacter_f_uc	0.0011	0.0014	0
Ruminococcaceae_uc	0.0011	0.0014	0
Tenggerimyces	0.0011	0.0014	0
Lactobacillaceae_uc	0	0.0014	0.0014
CP012157_f_uc	0	0.0014	0
Dyella	0	0.0014	0
EF018137_g	0	0.0014	0
EU881271_g	0	0.0014	0
GU568020_f_uc	0	0.0014	0
GU583986_f_uc	0	0.0014	0
Holosporaceae_uc	0	0.0014	0
Microthrixaceae_uc	0	0.0014	0
Nocardia	0	0.0014	0
EU686607_g	0.2765	0	0.1675
Egibacter	0.0801	0	0.0302
Sphingomonas	0.0746	0	0.0165
Dongia	0.056	0	0.0357
JN615929_g	0.0428	0	0.0467
EU686607_f_uc	0.0318	0	0.0316
Caldilineaceae_uc	0.0307	0	0.0192
Bacillus_g6	0.0219	0	0.0165
EF492968_f_uc	0.0219	0	0.0055
EU786132_f_uc	0.0165	0	0.0179
GU444092_g	0.0154	0	0.0055
AF370880_g	0.0154	0	0.0027
EU881271_f_uc	0.0143	0	0.0055
EU786132_g	0.0132	0	0.0069
Lysinibacillus	0.0132	0	0.0069
Scopulibacillus	0.0132	0	0.0055
Bacillus_g28	0.0121	0	0.0165
Kitasatospora	0.0099	0	0.0069
Bradyrhizobiaceae_uc	0.0099	0	0.0041
EU335213_g	0.0099	0	0.0027
AB254778_g	0.0099	0	0
Anaerolinaceae_uc	0.0088	0	0.0055
Sphingomonadaceae_uc	0.0088	0	0.0041
Caldalkalibacillus	0.0077	0	0.0096
HQ190298_g	0.0077	0	0.0041
Sporolactobacillaceae_uc	0.0066	0	0.0179
FM253572_f_uc	0.0066	0	0.0096
FJ936824_g	0.0066	0	0.0014
Halomonadaceae_uc	0.0066	0	0.0014
AM997775_g	0.0066	0	0
Ferrovibrio_f_uc	0.0066	0	0
Afifella_f_uc	0.0055	0	0.011
Pseudohongiella_f_uc	0.0055	0	0.0069
AB486256_g	0.0055	0	0.0014
EU734956_g	0.0055	0	0.0014
Phycisphaeraceae_uc	0.0055	0	0.0014
Cryptosporangiaceae_uc	0.0055	0	0
FJ479425_f_uc	0.0055	0	0
Paenibacillaceae_uc	0.0055	0	0
GQ263002_f_uc	0.0044	0	0.0055
AB193920_f_uc	0.0044	0	0.0041
JF421206_f_uc	0.0044	0	0.0041
Psychrobacillus	0.0044	0	0.0027
EU881210_g	0.0044	0	0.0014
Achromatium_f_uc	0.0044	0	0
EF020070_g	0.0044	0	0
Enterobacteriaceae_uc	0.0044	0	0
FJ478790_g	0.0044	0	0
FJ950566_g	0.0044	0	0
Gaiellaceae_uc	0.0044	0	0
Haliangiaceae_uc	0.0044	0	0
Solibacter	0.0044	0	0
Sedimenticola_f_uc	0.0033	0	0.0096
AM997777_g	0.0033	0	0.0055
FJ479568_f_uc	0.0033	0	0.0041
Thiogranum_f_uc	0.0033	0	0.0041
FJ478799_f_uc	0.0033	0	0.0027
HM445331_f_uc	0.0033	0	0.0027
Thiohalocapsa	0.0033	0	0.0027
AB672296_g	0.0033	0	0.0014
AF507703_g	0.0033	0	0.0014
FJ152613_f_uc	0.0033	0	0.0014
Geobacteraceae_uc	0.0033	0	0.0014
HM445331_g	0.0033	0	0.0014
JADL_g	0.0033	0	0.0014
Nevskia	0.0033	0	0.0014
Rhodobiaceae_uc	0.0033	0	0.0014
Sinobacteraceae_uc	0.0033	0	0.0014
Actinomarina	0.0033	0	0
DQ129389_f_uc	0.0033	0	0
Falsibacillus	0.0033	0	0
GQ302585_g	0.0033	0	0
Mycobacterium	0.0033	0	0
Rubrobacter	0.0033	0	0
Bacillus_g21	0.0022	0	0.0082
Gallionellaceae_uc	0.0022	0	0.0041
Bauldia_f_uc	0.0022	0	0.0027
DQ984612_f_uc	0.0022	0	0.0027
FJ478790_f_uc	0.0022	0	0.0027
Nitrosomonadaceae_uc	0.0022	0	0.0027
Solibacteraceae_uc	0.0022	0	0.0027
AXXL_g	0.0022	0	0.0014
Devosia_f_uc	0.0022	0	0.0014
EF076097_f_uc	0.0022	0	0.0014
FR670376_g	0.0022	0	0.0014
HM187094_f_uc	0.0022	0	0.0014
JN538029_g	0.0022	0	0.0014
AB128884_f_uc	0.0022	0	0
AM997775_f_uc	0.0022	0	0
AY921935_g	0.0022	0	0
DQ154856_f_uc	0.0022	0	0
EF492968_g	0.0022	0	0
EU134248_g	0.0022	0	0
EU360475_g	0.0022	0	0
EU734956_f_uc	0.0022	0	0
EU881130_g	0.0022	0	0
Enhydrobacter	0.0022	0	0
FJ517004_g	0.0022	0	0
GU187031_g	0.0022	0	0
HQ190481_g	0.0022	0	0
HQ445680_g	0.0022	0	0
HQ674860_g	0.0022	0	0
JF144851_f_uc	0.0022	0	0
Jiangella	0.0022	0	0
Marmoricola	0.0022	0	0
Jeotgalibacillus	0.0011	0	0.0069
Planococcaceae_uc	0.0011	0	0.0069
Sporosarcina	0.0011	0	0.0055
AM745135_f_uc	0.0011	0	0.0041
EU700145_f_uc	0.0011	0	0.0041
Nitriliruptoraceae_uc	0.0011	0	0.0041
HQ191059_f_uc	0.0011	0	0.0027
AY281358_g	0.0011	0	0.0014
Alcaligenaceae_uc	0.0011	0	0.0014
Alysiosphaera	0.0011	0	0.0014
DQ906831_f_uc	0.0011	0	0.0014
EU335210_g	0.0011	0	0.0014
FJ889281_f_uc	0.0011	0	0.0014
GU444060_f_uc	0.0011	0	0.0014
Lachnospiraceae_uc	0.0011	0	0.0014
Methylophaga_f_uc	0.0011	0	0.0014
Nitrosospira	0.0011	0	0.0014
Ochrobactrum	0.0011	0	0.0014
Staphylococcaceae_uc	0.0011	0	0.0014
Thiolapillus_f_uc	0.0011	0	0.0014
AF358012_f_uc	0.0011	0	0
AF407708_f_uc	0.0011	0	0
AM882571_f_uc	0.0011	0	0
Actinocorallia	0.0011	0	0
Alkalilimnicola	0.0011	0	0
Alsobacter_f_uc	0.0011	0	0
Bdellovibrionaceae_uc	0.0011	0	0
Brevibacterium	0.0011	0	0
Brevundimonas	0.0011	0	0
CU925466_f_uc	0.0011	0	0
Chelatococcaceae_uc	0.0011	0	0
Comamonadaceae_uc	0.0011	0	0
DQ394948_f_uc	0.0011	0	0
DQ906831_g	0.0011	0	0
EU132808_g	0.0011	0	0
EU234271_g	0.0011	0	0
EU374070_f_uc	0.0011	0	0
EU589314_f_uc	0.0011	0	0
Erysipelotrichaceae_uc	0.0011	0	0
FJ478616_g	0.0011	0	0
FM253643_f_uc	0.0011	0	0
FN554387_g	0.0011	0	0
Frankia	0.0011	0	0
Frankiaceae_uc	0.0011	0	0
Geodermatophilaceae_uc	0.0011	0	0
HM187154_g	0.0011	0	0
HQ190281_g	0.0011	0	0
HQ397138_g	0.0011	0	0
HQ697801_f_uc	0.0011	0	0
JF265899_g	0.0011	0	0
JF718671_g	0.0011	0	0
JN178185_f_uc	0.0011	0	0
JN713389_g	0.0011	0	0
Kallotenuaceae_uc	0.0011	0	0
Kribbella	0.0011	0	0
LRRD_f_uc	0.0011	0	0
Magnetococcaceae_uc	0.0011	0	0
Methylopila_f_uc	0.0011	0	0
Micrococcaceae_uc	0.0011	0	0
Nocardiaceae_uc	0.0011	0	0
Nonomuraea	0.0011	0	0
Oceanobacillus	0.0011	0	0
Polyangiaceae_uc	0.0011	0	0
Propionibacterium	0.0011	0	0
Providencia	0.0011	0	0
Pseudonocardia	0.0011	0	0
Rhodocyclaceae_uc	0.0011	0	0
Salirhabdus	0.0011	0	0
Sandaracinaceae_uc	0.0011	0	0
Solirubrobacter	0.0011	0	0
Sphingobium	0.0011	0	0
Stenotrophomonas	0.0011	0	0
Sulfurovum	0.0011	0	0
Tenderia_f_uc	0.0011	0	0
Tepidisphaeraceae_uc	0.0011	0	0
Variibacter	0.0011	0	0
Z95718_f_uc	0.0011	0	0
Pontibacillus	0	0	0.0247
AF317741_g	0	0	0.0041
AB630788_f_uc	0	0	0.0027
AF234702_g	0	0	0.0027
FJ479147_g	0	0	0.0027
Micavibrio_f_uc	0	0	0.0027
AF498716_f_uc	0	0	0.0014
Bordetella	0	0	0.0014
DQ009366_f_uc	0	0	0.0014
EF032738_f_uc	0	0	0.0014
EU287122_f_uc	0	0	0.0014
EU385688_f_uc	0	0	0.0014
EU491252_g	0	0	0.0014
EU617746_g	0	0	0.0014
EU735681_f_uc	0	0	0.0014
Euzebyaceae_uc	0	0	0.0014
FJ479146_g	0	0	0.0014
FJ479425_g	0	0	0.0014
FM242252_f_uc	0	0	0.0014
Fusicatenibacter	0	0	0.0014
GQ263151_f_uc	0	0	0.0014
GQ302585_f_uc	0	0	0.0014
GQ396871_f_uc	0	0	0.0014
HM243779_f_uc	0	0	0.0014
HQ397138_f_uc	0	0	0.0014
Halieaceae_uc	0	0	0.0014
Jilinibacillus	0	0	0.0014
LDWW_f_uc	0	0	0.0014
Lacibacterium	0	0	0.0014
Leucothrix_f_uc	0	0	0.0014
Microcystaceae_uc	0	0	0.0014
Paracaedibacteraceae_uc	0	0	0.0014
Rhodoplanes	0	0	0.0014

## Sheet: Family
	G (%)	R (%)	S (%)
Woeseiaceae	12.4381	33.0906	5.7126
Chromatiaceae	11.8335	29.2197	5.5643
Ectothiorhodospiraceae	32.8516	20.6348	32.8129
Nitrococcus_f	6.6278	8.8415	4.1444
Chromatiales_uc	1.4452	1.9598	1.0697
Steroidobacter_f	0.6321	1.5068	0.2321
FR670385_f	2.729	0.8817	2.7396
Rhodospirillaceae	2.0421	0.7857	1.8566
Nitrosococcus_f	1.297	0.5978	1.0917
Rhodospirillales_uc	0.5805	0.2251	0.7731
Gemmatimonadaceae	0.2557	0.1663	0.1401
DQ123671_f	0.3424	0.1477	0.3131
EU881211_f	0.361	0.1305	0.1634
Steroidobacter_o_uc	0.0428	0.1133	0.0192
Alysiosphaera_f	0.3149	0.109	0.2334
Bacillaceae	20.8491	0.1047	38.7246
Thiohalomonas_f	0.0307	0.0932	0.0082
Coxiellaceae	0.0219	0.0573	0.0055
CP015136_f	0.1811	0.053	0.0494
Streptomycetaceae	0.1119	0.0444	0.0522
EU374093_f	0.0582	0.0315	0.0165
CP015136_o_uc	0.034	0.0272	0.0151
Gemmatimonadales_uc	0.0999	0.0258	0.0989
Acetobacteraceae	0.045	0.0258	0.0371
EF157132_f	0.0406	0.0244	0.0343
AM997925_f	0.0252	0.0229	0.0124
Thioalkalispiraceae	0.011	0.0201	0.011
Pseudonocardiaceae	0.0768	0.0186	0.0137
EU700150_f	0.4356	0.0158	0.4875
Hyphomicrobiaceae	0.1394	0.0158	0.0975
FM242303_f	0.0121	0.0158	0.011
Legionellales_uc	0.0088	0.0158	0.0055
Thiobios_f	0.0384	0.0143	0.0467
AM997925_o_uc	0.0165	0.0143	0.0151
Iamiaceae	0.0417	0.0143	0.0082
JF718667_f	0.293	0.0115	0.2472
Rhizobiales_uc	0.0527	0.0115	0.059
FN687455_f	0.113	0.0115	0.0563
EU335275_f	0.4269	0.01	0.3337
Nitrospiraceae	0.0845	0.01	0.0343
HQ673956_f	0.0351	0.01	0.0179
GU369933_f	0.0077	0.01	0.0124
EU487971_f	0.0132	0.01	0.0041
Anaerolinaeles_uc	0.0702	0.0072	0.0659
KI932691_f	0.0527	0.0072	0.0371
Parvibaculum_f	0.0373	0.0072	0.0192
Streptomycetales_uc	0.0121	0.0072	0.0124
HQ645210_f	0.0219	0.0072	0.0055
GQ263235_f	0.0143	0.0072	0.0055
Nocardioidaceae	0.0044	0.0072	0
AF181991_f	0.0208	0.0057	0.0357
CBTK_f	0.0044	0.0057	0.0041
Egibaceraceae	0.1042	0.0043	0.0453
Nitrospinales_uc	0.0285	0.0043	0.0247
Clostridiales_uc	0.011	0.0043	0.0151
FJ479147_f	0.0088	0.0043	0.0069
Planctomycetaceae	0.0143	0.0043	0.0055
Acidiferrobacteraceae	0.0044	0.0043	0.0041
Arenicellales_uc	0.0022	0.0043	0.0014
FJ152692_f	0.0011	0.0043	0.0014
Gaiellaceae	0.0187	0.0043	0
Bacillales_uc	0.0867	0.0029	0.1373
Methylococcaceae	0.0647	0.0029	0.0412
Acidobacteriaceae	0.0483	0.0029	0.0233
Bradyrhizobiaceae	0.0121	0.0029	0.0082
Actinomarinales_uc	0.0044	0.0029	0.0055
HQ190281_f	0.0187	0.0029	0.0027
Haliangiaceae	0.0066	0.0029	0.0027
Thermoleophilaceae	0.0066	0.0029	0.0014
Pseudomonadaceae	0.0044	0.0029	0.0014
Acidimicrobiaceae	0.0066	0.0029	0
Plasticicumulans_o_uc	0.0044	0.0029	0
Jiangellaceae	0.0033	0.0029	0
Blastocatellales_uc	0.1701	0.0014	0.2527
Methylohalomonas_f	0.0066	0.0014	0.0384
Caldilineaceae	0.045	0.0014	0.0261
FJ478678_f	0.0362	0.0014	0.0261
Arenicellaceae	0.011	0.0014	0.0261
GU444092_f	0.0252	0.0014	0.0151
Staphylococcaceae	0.0143	0.0014	0.0137
Acidimicrobiales_uc	0.0011	0.0014	0.0137
FM253648_f	0.0263	0.0014	0.0124
HM243779_o_uc	0.0099	0.0014	0.0096
GU455152_f	0.0143	0.0014	0.0082
Pseudonocardiales_uc	0.0088	0.0014	0.0069
FJ478799_f	0.0066	0.0014	0.0069
Frankiales_uc	0.0033	0.0014	0.0069
FJ712598_f	0.0011	0.0014	0.0069
EU881271_f	0.0187	0.0014	0.0055
GQ263235_o_uc	0.0055	0.0014	0.0055
Methylobacteriaceae	0.0033	0.0014	0.0055
Acidobacteriales_uc	0.0154	0.0014	0.0041
FJ479568_f	0.0099	0.0014	0.0041
Paenibacillaceae	0.0077	0.0014	0.0041
EF573277_f	0.0044	0.0014	0.0041
Rhodobacteraceae	0.0033	0.0014	0.0041
Desulfuromonadales_uc	0.0011	0.0014	0.0041
Planctomycetales_uc	0.0011	0.0014	0.0041
Thermoanaerobaculum_f	0.0011	0.0014	0.0041
Thermobaculum_f	0.0011	0.0014	0.0041
HQ645210_o_uc	0	0.0014	0.0041
Desulfovibrionales_uc	0.0099	0.0014	0.0027
Cellvibrionales_uc	0.0033	0.0014	0.0027
Acidiferrobacterales_uc	0	0.0014	0.0027
Lactobacillales_uc	0	0.0014	0.0027
Actinomarinaceae	0.0055	0.0014	0.0014
EU861868_f	0.0044	0.0014	0.0014
Egibacterales_uc	0.0044	0.0014	0.0014
Alteromonadales_uc	0.0011	0.0014	0.0014
Desulfovibrionaceae	0.0011	0.0014	0.0014
Micrococcales_uc	0.0011	0.0014	0.0014
Sphingomonadales_uc	0.0011	0.0014	0.0014
Coriobacteriales_uc	0	0.0014	0.0014
Lactobacillaceae	0	0.0014	0.0014
Micromonosporaceae	0.0055	0.0014	0
EU491430_f	0.0044	0.0014	0
Rickettsiales_uc	0.0044	0.0014	0
FM253572_o_uc	0.0033	0.0014	0
GQ337221_f	0.0033	0.0014	0
HQ190281_o_uc	0.0033	0.0014	0
Bdellovibrionales_uc	0.0022	0.0014	0
Holosporaceae	0.0022	0.0014	0
Oligoflexaceae	0.0022	0.0014	0
Ruminococcaceae	0.0022	0.0014	0
AY921699_f	0.0011	0.0014	0
Desulfobulbaceae	0.0011	0.0014	0
Gemmata_f	0.0011	0.0014	0
Marinobacter_f	0.0011	0.0014	0
Nocardiaceae	0.0011	0.0014	0
Xanthomonadaceae	0.0011	0.0014	0
CP012157_f	0	0.0014	0
GU568020_f	0	0.0014	0
GU583986_f	0	0.0014	0
Microthrixaceae	0	0.0014	0
Pseudomonadales_uc	0	0.0014	0
EU686607_f	0.3083	0	0.1991
Z95718_o_uc	0.0351	0	0.0467
EU686607_o_uc	0.0241	0	0.0398
FM253648_o_uc	0.0351	0	0.0288
Planococcaceae	0.0208	0	0.0288
EU786132_f	0.0296	0	0.0247
Sporolactobacillaceae	0.0198	0	0.0233
Sphingomonadaceae	0.0845	0	0.0206
Caldilineales_uc	0.0154	0	0.0151
Afifella_f	0.0055	0	0.011
Nautiliales_uc	0.0044	0	0.011
Oceanospirillales_uc	0.0044	0	0.011
FM253572_f	0.0066	0	0.0096
Sedimenticola_f	0.0033	0	0.0096
EU700145_f	0.0011	0	0.0082
Pseudohongiella_f	0.0055	0	0.0069
Nitrospirales_uc	0.0033	0	0.0069
EF492968_f	0.0241	0	0.0055
Anaerolinaceae	0.0088	0	0.0055
SAR202_o_uc	0.0088	0	0.0055
Thiogranum_f	0.0055	0	0.0055
GQ263002_f	0.0044	0	0.0055
Longimicrobiales_uc	0.0033	0	0.0055
Thermoanaerobaculum_o_uc	0.0033	0	0.0055
Syntrophobacterales_uc	0	0	0.0055
JF421206_f	0.0143	0	0.0041
AB193920_f	0.0066	0	0.0041
HM445331_f	0.0066	0	0.0041
Nitrosomonadaceae	0.0033	0	0.0041
Sneathiellales_uc	0.0033	0	0.0041
GQ396871_o_uc	0.0022	0	0.0041
Gallionellaceae	0.0022	0	0.0041
Methylococcales_uc	0.0022	0	0.0041
AM745135_f	0.0011	0	0.0041
Nitriliruptoraceae	0.0011	0	0.0041
Phycisphaeraceae	0.0099	0	0.0027
FJ478790_f	0.0066	0	0.0027
Sinobacteraceae	0.0066	0	0.0027
Solibacteraceae	0.0066	0	0.0027
Bauldia_f	0.0022	0	0.0027
DQ984612_f	0.0022	0	0.0027
AB630788_f	0.0011	0	0.0027
Alcaligenaceae	0.0011	0	0.0027
HQ191059_f	0.0011	0	0.0027
Lachnospiraceae	0.0011	0	0.0027
Micavibrio_f	0	0	0.0027
Rhodobacterales_uc	0	0	0.0027
Streptosporangiales_uc	0	0	0.0027
EU734956_f	0.0077	0	0.0014
FJ478799_o_uc	0.0066	0	0.0014
Halomonadaceae	0.0066	0	0.0014
Brucellaceae	0.0055	0	0.0014
FJ479425_f	0.0055	0	0.0014
FJ152613_f	0.0033	0	0.0014
GQ302585_f	0.0033	0	0.0014
Geobacteraceae	0.0033	0	0.0014
Rhodobiaceae	0.0033	0	0.0014
DQ906831_f	0.0022	0	0.0014
Desulfobacteraceae	0.0022	0	0.0014
Devosia_f	0.0022	0	0.0014
EF076097_f	0.0022	0	0.0014
GQ263151_f	0.0022	0	0.0014
Gaiellales_uc	0.0022	0	0.0014
HM187094_f	0.0022	0	0.0014
AY281358_f	0.0011	0	0.0014
DQ395705_o_uc	0.0011	0	0.0014
DQ486506_o_uc	0.0011	0	0.0014
EU245088_o_uc	0.0011	0	0.0014
FJ889281_f	0.0011	0	0.0014
GU444060_f	0.0011	0	0.0014
GU444092_o_uc	0.0011	0	0.0014
GU568020_o_uc	0.0011	0	0.0014
HQ397138_f	0.0011	0	0.0014
Methylophaga_f	0.0011	0	0.0014
Thermoleophilales_uc	0.0011	0	0.0014
Thiolapillus_f	0.0011	0	0.0014
AB240310_o_uc	0	0	0.0014
AF498716_f	0	0	0.0014
Bacteroidales_uc	0	0	0.0014
DQ009366_f	0	0	0.0014
DQ513087_o_uc	0	0	0.0014
EF032738_f	0	0	0.0014
EU287122_f	0	0	0.0014
EU385688_f	0	0	0.0014
EU491252_f	0	0	0.0014
EU644175_o_uc	0	0	0.0014
EU735681_f	0	0	0.0014
Elusimicrobiales_uc	0	0	0.0014
Euzebyaceae	0	0	0.0014
FJ479425_o_uc	0	0	0.0014
FM242252_f	0	0	0.0014
GQ396871_f	0	0	0.0014
HM243779_f	0	0	0.0014
HQ191059_o_uc	0	0	0.0014
Halieaceae	0	0	0.0014
Kineosporiales_uc	0	0	0.0014
LDWW_f	0	0	0.0014
Leucothrix_f	0	0	0.0014
Marinicella_o_uc	0	0	0.0014
Microcystaceae	0	0	0.0014
Myxococcales_uc	0	0	0.0014
Natranaerobiales_uc	0	0	0.0014
OM27_uc	0	0	0.0014
Paracaedibacteraceae	0	0	0.0014
Rhodocyclales_uc	0	0	0.0014
Rubrobacterales_uc	0	0	0.0014
SAR324_uc	0	0	0.0014
Thermoanaerobacterales_uc	0	0	0.0014
Thermobaculum_o_uc	0	0	0.0014
Xanthomonadales_uc	0	0	0.0014
AM997775_f	0.0088	0	0
Ferrovibrio_f	0.0066	0	0
Cryptosporangiaceae	0.0055	0	0
Enterobacteriaceae	0.0055	0	0
Achromatium_f	0.0044	0	0
DQ129389_f	0.0033	0	0
DQ154856_f	0.0033	0	0
Mycobacteriaceae	0.0033	0	0
Rubrobacteraceae	0.0033	0	0
Solibacterales_uc	0.0033	0	0
AB128884_f	0.0022	0	0
DQ513087_f	0.0022	0	0
Desulfobacterales_uc	0.0022	0	0
EU700145_o_uc	0.0022	0	0
EU861868_o_uc	0.0022	0	0
EU881130_f	0.0022	0	0
Frankiaceae	0.0022	0	0
JF144851_f	0.0022	0	0
Magnetococcales_uc	0.0022	0	0
Moraxellaceae	0.0022	0	0
Nitriliruptorales_uc	0.0022	0	0
AF234118_o_uc	0.0011	0	0
AF358012_f	0.0011	0	0
AF407708_f	0.0011	0	0
AM882571_f	0.0011	0	0
Alsobacter_f	0.0011	0	0
Bdellovibrionaceae	0.0011	0	0
Bifidobacteriales_uc	0.0011	0	0
Brevibacteriaceae	0.0011	0	0
Brocadiales_uc	0.0011	0	0
CU925466_f	0.0011	0	0
Caulobacteraceae	0.0011	0	0
Chelatococcaceae	0.0011	0	0
Chitinivibrionales_uc	0.0011	0	0
Comamonadaceae	0.0011	0	0
Cytophagaceae	0.0011	0	0
DQ129389_o_uc	0.0011	0	0
DQ394948_f	0.0011	0	0
Deferrisoma_o_uc	0.0011	0	0
EU132808_f	0.0011	0	0
EU374070_f	0.0011	0	0
EU589314_f	0.0011	0	0
Enterobacteriales_uc	0.0011	0	0
Erysipelotrichaceae	0.0011	0	0
FM253643_f	0.0011	0	0
GQ263151_o_uc	0.0011	0	0
Geodermatophilaceae	0.0011	0	0
HM187154_f	0.0011	0	0
HQ697801_f	0.0011	0	0
JN178185_f	0.0011	0	0
Jiangellales_uc	0.0011	0	0
Kallotenuaceae	0.0011	0	0
LRRD_f	0.0011	0	0
Magnetococcaceae	0.0011	0	0
Methylomirabilis_o_uc	0.0011	0	0
Methylopila_f	0.0011	0	0
Micrococcaceae	0.0011	0	0
Phycisphaerales_uc	0.0011	0	0
Polyangiaceae	0.0011	0	0
Propionibacteriaceae	0.0011	0	0
Propionibacteriales_uc	0.0011	0	0
Rhodocyclaceae	0.0011	0	0
Sandaracinaceae	0.0011	0	0
Solirubrobacteraceae	0.0011	0	0
Streptosporangiaceae	0.0011	0	0
Sulfurovum_f	0.0011	0	0
Tenderia_f	0.0011	0	0
Tepidisphaeraceae	0.0011	0	0
Thermomonosporaceae	0.0011	0	0
Z95718_f	0.0011	0	0
